# Supplementary material for: Phosphatidylthreonine and Lipid-Mediated Control of Parasite Virulence
Source: PLoS Biol. 2015 Nov 13;13(11):e1002288. doi: 10.1371/journal.pbio.1002288 (PMC4643901; doi:10.1371/journal.pbio.1002288)
Supplement: S1 Data — (XLSX) [file pbio.1002288.s001.xlsx]

## Sheet: Figure 1a
HPLC total lipids T. gondii
	Time (min)		Intensity (cps)
	0.0024		43700000
	0.0102		2860000
	0.018		1900000
	0.0258		2360000
	0.0336		1840000
	0.0414		1830000
	0.0493		2470000
	0.0571		1710000
	0.065		2140000
	0.0727		1820000
	0.0807		2350000
	0.0886		1910000
	0.0965		1690000
	0.1043		1560000
	0.1122		1400000
	0.1201		1330000
	0.1281		1810000
	0.1361		1570000
	0.1441		1520000
	0.1521		1540000
	0.1602		1670000
	0.1681		1310000
	0.1761		1920000
	0.1839		2890000
	0.1916		3000000
	0.1992		3340000
	0.2067		4380000
	0.2143		4490000
	0.2218		4140000
	0.2294		4360000
	0.237		4060000
	0.2445		3670000
	0.2521		5190000
	0.2596		3890000
	0.2671		3320000
	0.2747		5660000
	0.2822		3970000
	0.2898		4910000
	0.2973		4160000
	0.3048		5080000
	0.3123		6650000
	0.3198		4390000
	0.3274		5510000
	0.3349		4350000
	0.3424		4560000
	0.3499		3620000
	0.3575		3250000
	0.365		3190000
	0.3726		3230000
	0.3802		3820000
	0.3877		5020000
	0.3953		3260000
	0.4029		2880000
	0.4105		3440000
	0.4181		3430000
	0.4256		3540000
	0.4333		3070000
	0.4409		3340000
	0.4485		2680000
	0.4561		2460000
	0.4637		3020000
	0.4713		2400000
	0.4789		4620000
	0.4864		10200000
	0.4939		52800000
	0.5015		202000000
	0.5092		256000000
	0.5169		401000000
	0.5246		478000000
	0.5323		315000000
	0.5399		198000000
	0.5475		142000000
	0.5551		164000000
	0.5628		168000000
	0.5705		295000000
	0.5781		352000000
	0.5858		322000000
	0.5934		200000000
	0.601		136000000
	0.6086		83200000
	0.6161		50300000
	0.6237		115000000
	0.6317		658000000
	0.6397		617000000
	0.6474		239000000
	0.655		88600000
	0.6625		50000000
	0.67		42300000
	0.6776		41800000
	0.6851		30800000
	0.6926		32800000
	0.7001		26300000
	0.7076		23900000
	0.7151		19000000
	0.7226		19200000
	0.7301		20900000
	0.7376		26800000
	0.7451		31200000
	0.7526		24800000
	0.7601		18000000
	0.7676		21300000
	0.7751		18100000
	0.7826		19100000
	0.7901		17700000
	0.7976		20900000
	0.8051		23200000
	0.8126		19600000
	0.8201		17800000
	0.8276		18500000
	0.8351		16800000
	0.8426		16900000
	0.8501		17900000
	0.8576		17800000
	0.8652		18800000
	0.8727		13800000
	0.8802		18900000
	0.8877		18900000
	0.8952		21400000
	0.9027		22200000
	0.9103		21600000
	0.9178		27100000
	0.9253		25700000
	0.9329		22900000
	0.9404		25400000
	0.9479		19500000
	0.9554		22900000
	0.963		19600000
	0.9705		20600000
	0.978		19900000
	0.9856		22300000
	0.9931		22200000
	1.0007		16700000
	1.0082		19300000
	1.0157		17300000
	1.0233		22800000
	1.0308		20100000
	1.0383		23500000
	1.0459		24300000
	1.0534		19300000
	1.0609		18100000
	1.0685		22800000
	1.076		25700000
	1.0836		36700000
	1.0911		28200000
	1.0986		18600000
	1.1062		17300000
	1.1137		19300000
	1.1213		20400000
	1.1288		21600000
	1.1364		19300000
	1.1439		28200000
	1.1515		22100000
	1.159		20200000
	1.1665		21600000
	1.1741		18600000
	1.1816		22500000
	1.1892		18900000
	1.1967		18300000
	1.2042		21600000
	1.2118		26500000
	1.2193		28200000
	1.2268		21400000
	1.2343		23200000
	1.2419		23500000
	1.2494		27000000
	1.257		30800000
	1.2645		25000000
	1.272		31200000
	1.2796		24100000
	1.2871		27100000
	1.2946		24000000
	1.3021		26300000
	1.3097		27700000
	1.3172		20800000
	1.3247		24100000
	1.3322		22000000
	1.3398		24100000
	1.3473		24100000
	1.3548		22600000
	1.3623		23600000
	1.3699		19300000
	1.3774		21100000
	1.3849		19100000
	1.3924		24200000
	1.3999		20700000
	1.4075		21400000
	1.415		22400000
	1.4225		22600000
	1.43		27900000
	1.4375		26600000
	1.445		28300000
	1.4525		28800000
	1.46		36200000
	1.4676		23700000
	1.4751		29000000
	1.4826		22000000
	1.4901		27700000
	1.4976		20400000
	1.5051		28300000
	1.5126		21700000
	1.5201		31100000
	1.5276		27900000
	1.5351		27900000
	1.5426		24100000
	1.5501		24100000
	1.5576		20700000
	1.5651		22700000
	1.5727		17500000
	1.5802		18400000
	1.5877		20900000
	1.5952		23600000
	1.6027		24000000
	1.6102		23600000
	1.6177		22500000
	1.6252		25500000
	1.6327		24700000
	1.6403		29200000
	1.6478		36500000
	1.6553		33400000
	1.6628		30500000
	1.6703		28300000
	1.6778		28100000
	1.6853		23300000
	1.6928		27700000
	1.7003		21000000
	1.7078		26300000
	1.7153		24800000
	1.7228		30200000
	1.7303		30200000
	1.7378		36100000
	1.7453		32700000
	1.7528		29500000
	1.7603		28000000
	1.7678		35300000
	1.7753		34300000
	1.7828		29900000
	1.7903		24800000
	1.7978		23800000
	1.8053		25000000
	1.8128		20000000
	1.8203		24000000
	1.8278		25300000
	1.8353		27800000
	1.8428		25300000
	1.8503		31600000
	1.8578		31400000
	1.8653		36700000
	1.8728		30200000
	1.8803		27500000
	1.8878		21500000
	1.8953		20800000
	1.9028		17100000
	1.9103		19700000
	1.9178		16400000
	1.9253		19300000
	1.9328		17800000
	1.9403		25700000
	1.9478		23300000
	1.9553		23500000
	1.9628		18800000
	1.9702		18100000
	1.9778		17100000
	1.9853		16200000
	1.9928		19500000
	2.0002		26300000
	2.0077		29700000
	2.0152		35900000
	2.0227		34600000
	2.0302		35300000
	2.0377		35800000
	2.0452		25300000
	2.0527		30600000
	2.0602		30800000
	2.0677		25500000
	2.0752		26400000
	2.0827		35500000
	2.0902		31600000
	2.0977		34900000
	2.1052		26500000
	2.1127		28700000
	2.1202		24300000
	2.1277		26800000
	2.1352		19000000
	2.1428		20000000
	2.1502		14600000
	2.1578		17300000
	2.1653		15700000
	2.1728		16000000
	2.1803		19000000
	2.1879		20900000
	2.1954		19200000
	2.2029		18700000
	2.2104		21200000
	2.2179		18000000
	2.2254		17300000
	2.233		16900000
	2.2405		18900000
	2.248		18300000
	2.2555		19700000
	2.2629		19100000
	2.2705		21700000
	2.2779		28900000
	2.2854		30600000
	2.2929		29800000
	2.3004		31100000
	2.3079		25800000
	2.3154		27600000
	2.3229		22600000
	2.3303		23200000
	2.3378		24300000
	2.3453		22400000
	2.3528		20100000
	2.3603		14700000
	2.3678		16000000
	2.3753		16600000
	2.3828		22000000
	2.3903		17800000
	2.3978		22400000
	2.4053		18500000
	2.4128		27800000
	2.4203		22400000
	2.4278		36900000
	2.4353		35600000
	2.4428		51200000
	2.4503		52000000
	2.4578		74300000
	2.4654		78300000
	2.4729		111000000
	2.4804		95400000
	2.4879		99800000
	2.4954		68400000
	2.5029		61600000
	2.5104		47300000
	2.5179		36300000
	2.5254		35200000
	2.5329		27300000
	2.5404		26900000
	2.5479		30800000
	2.5554		23500000
	2.5629		26900000
	2.5704		25800000
	2.5779		31700000
	2.5854		24100000
	2.5929		26700000
	2.6004		18100000
	2.6079		19300000
	2.6154		16400000
	2.6229		24500000
	2.6304		19900000
	2.6379		37300000
	2.6454		31500000
	2.653		47500000
	2.6605		38500000
	2.668		51500000
	2.6755		69800000
	2.6831		87400000
	2.6906		145000000
	2.6982		152000000
	2.7058		202000000
	2.7134		310000000
	2.721		263000000
	2.7286		214000000
	2.7362		183000000
	2.7438		177000000
	2.7514		372000000
	2.7591		431000000
	2.7667		340000000
	2.7743		306000000
	2.7819		328000000
	2.7895		328000000
	2.7971		428000000
	2.8047		390000000
	2.8123		299000000
	2.8199		319000000
	2.8275		271000000
	2.835		148000000
	2.8425		113000000
	2.8501		126000000
	2.8576		68100000
	2.8651		38800000
	2.8726		34300000
	2.8801		28400000
	2.8877		28700000
	2.8951		24700000
	2.9026		21200000
	2.9101		14100000
	2.9176		11700000
	2.9251		11300000
	2.9326		10200000
	2.9402		10700000
	2.9477		10200000
	2.9552		6960000
	2.9628		9780000
	2.9703		7230000
	2.9779		6540000
	2.9854		9520000
	2.993		8650000
	3.0006		9570000
	3.0081		9780000
	3.0157		9360000
	3.0233		8810000
	3.0309		10900000
	3.0384		13900000
	3.046		11600000
	3.0535		13100000
	3.0612		16200000
	3.0687		11800000
	3.0762		10100000
	3.0838		14300000
	3.0913		10200000
	3.0989		11300000
	3.1064		15200000
	3.114		10400000
	3.1215		12900000
	3.1291		18300000
	3.1367		13800000
	3.1442		15700000
	3.1518		19700000
	3.1594		15900000
	3.1669		15800000
	3.1745		24500000
	3.1821		17900000
	3.1896		15100000
	3.1972		16600000
	3.2048		13100000
	3.2123		10500000
	3.2199		11200000
	3.2275		15500000
	3.2351		12500000
	3.2426		11100000
	3.2503		15100000
	3.2578		13200000
	3.2654		10200000
	3.2729		14900000
	3.2805		12900000
	3.288		13300000
	3.2956		10100000
	3.3031		13700000
	3.3107		11000000
	3.3182		9870000
	3.3257		9620000
	3.3332		9210000
	3.3407		7800000
	3.3482		8860000
	3.3557		9660000
	3.3632		10800000
	3.3707		17300000
	3.3782		24200000
	3.3857		26300000
	3.3932		42800000
	3.4007		53000000
	3.4082		110000000
	3.4157		88600000
	3.4232		97300000
	3.4307		59300000
	3.4382		79500000
	3.4457		72700000
	3.4533		95700000
	3.4608		209000000
	3.4683		244000000
	3.4759		399000000
	3.4835		266000000
	3.491		171000000
	3.4985		121000000
	3.506		63800000
	3.5136		70000000
	3.5211		49700000
	3.5286		60900000
	3.5361		39000000
	3.5436		47000000
	3.5511		42800000
	3.5586		59100000
	3.5661		50500000
	3.5736		59100000
	3.5811		49600000
	3.5886		67000000
	3.5961		45000000
	3.6036		50100000
	3.6111		32600000
	3.6186		39300000
	3.6261		28300000
	3.6336		35200000
	3.6411		26200000
	3.6486		63800000
	3.6562		87200000
	3.6637		198000000
	3.6713		261000000
	3.6789		167000000
	3.6864		90900000
	3.6939		72200000
	3.7014		28800000
	3.709		36100000
	3.7165		15300000
	3.724		18400000
	3.7316		13300000
	3.7391		12800000
	3.7467		13100000
	3.7543		8740000
	3.7619		8110000
	3.7695		8970000
	3.7771		7600000
	3.7846		7000000
	3.7922		6950000
	3.7998		7770000
	3.8074		9710000
	3.815		7720000
	3.8225		8330000
	3.8301		12700000
	3.8377		13100000
	3.8451		15500000
	3.8527		20900000
	3.8602		23900000
	3.8677		46000000
	3.8752		54600000
	3.8827		99300000
	3.8902		115000000
	3.8978		174000000
	3.9054		307000000
	3.9131		384000000
	3.9207		408000000
	3.9283		403000000
	3.936		493000000
	3.9436		630000000
	3.9513		638000000
	3.9588		604000000
	3.9664		769000000
	3.9742		1030000000
	3.9818		954000000
	3.9895		822000000
	3.9971		653000000
	4.0047		431000000
	4.0123		532000000
	4.0199		477000000
	4.0274		212000000
	4.0349		62400000
	4.0424		38700000
	4.0499		32800000
	4.0575		55600000
	4.065		37800000
	4.0725		42600000
	4.0801		48800000
	4.0876		32800000
	4.0952		38500000
	4.1027		19800000
	4.1103		19500000
	4.1178		17800000
	4.1253		11000000
	4.1329		11600000
	4.1404		12400000
	4.1479		12500000
	4.1554		16700000
	4.1629		17600000
	4.1704		22800000
	4.178		20000000
	4.1854		44100000
	4.1929		45900000
	4.2004		74000000
	4.2079		70000000
	4.2155		88400000
	4.223		70200000
	4.2305		97600000
	4.238		81800000
	4.2455		111000000
	4.253		80700000
	4.2605		129000000
	4.268		103000000
	4.2755		118000000
	4.2831		81100000
	4.2906		109000000
	4.2981		76900000
	4.3056		105000000
	4.3131		76000000
	4.3206		71700000
	4.3281		51700000
	4.3356		56200000
	4.3431		49400000
	4.3506		61300000
	4.3582		49500000
	4.3657		32800000
	4.3732		31000000
	4.3808		20800000
	4.3883		18400000
	4.3959		20100000
	4.4035		13200000
	4.411		16300000
	4.4186		17500000
	4.4261		15800000
	4.4337		21200000
	4.4412		22500000
	4.4487		27000000
	4.4562		34700000
	4.4637		37200000
	4.4712		41200000
	4.4787		40500000
	4.4862		49800000
	4.4937		46900000
	4.5012		50200000
	4.5087		47200000
	4.5161		41400000
	4.5236		53200000
	4.5311		41300000
	4.5386		45200000
	4.5461		36900000
	4.5536		32000000
	4.5612		21000000
	4.5687		23500000
	4.5763		22000000
	4.5839		21700000
	4.5914		30400000
	4.599		45600000
	4.6065		39700000
	4.614		46900000
	4.6215		37600000
	4.629		40600000
	4.6365		31600000
	4.644		29000000
	4.6515		22200000
	4.6589		19600000
	4.6665		16900000
	4.674		13300000
	4.6815		11800000
	4.689		12400000
	4.6965		11200000
	4.704		15100000
	4.7115		16500000
	4.719		21000000
	4.7265		18800000
	4.7339		28000000
	4.7414		25800000
	4.7489		28500000
	4.7564		18200000
	4.7639		12300000
	4.7714		14000000
	4.7789		14900000
	4.7865		13200000
	4.794		17700000
	4.8015		18400000
	4.809		18400000
	4.8165		16800000
	4.824		16900000
	4.8315		14600000
	4.839		14300000
	4.8466		9910000
	4.8542		7360000
	4.8618		8190000
	4.8694		7200000
	4.8771		6940000
	4.8847		7600000
	4.8924		8920000
	4.9		10700000
	4.9076		10900000
	4.9152		12800000
	4.9228		16100000
	4.9304		15800000
	4.938		13400000
	4.9456		12400000
	4.9532		11900000
	4.9609		9860000
	4.9686		7940000
	4.9762		7380000
	4.9839		6450000
	4.9917		5950000
	4.9994		4720000
	5.0071		4760000
	5.0148		4480000
	5.0225		4740000
	5.0301		4440000
	5.0378		5060000
	5.0454		6040000
	5.0529		6800000
	5.0605		8000000
	5.0681		9290000
	5.0757		9810000
	5.0832		10300000
	5.0908		13300000
	5.0983		14200000
	5.1058		17200000
	5.1133		13200000
	5.1208		19300000
	5.1283		14100000
	5.1358		12700000
	5.1433		12100000
	5.1508		9950000
	5.1584		9720000
	5.1659		6420000
	5.1735		7330000
	5.1811		6240000
	5.1887		5430000
	5.1963		5190000
	5.204		5750000
	5.2116		5940000
	5.2193		6690000
	5.227		6230000
	5.2347		5660000
	5.2423		7140000
	5.2499		9980000
	5.2576		9770000
	5.2651		9260000
	5.2728		11100000
	5.2804		9720000
	5.288		11000000
	5.2956		8500000
	5.3031		9620000
	5.3107		7740000
	5.3183		7350000
	5.326		7690000
	5.3336		6920000
	5.3412		7210000
	5.3488		5530000
	5.3564		5030000
	5.3641		5620000
	5.3717		4060000
	5.3793		4350000
	5.387		4960000
	5.3946		5910000
	5.4022		6210000
	5.4098		4760000
	5.4174		5030000
	5.425		6060000
	5.4326		6900000
	5.4401		6800000
	5.4476		7290000
	5.4552		8160000
	5.4627		7210000
	5.4702		7050000
	5.4778		8480000
	5.4853		8080000
	5.4929		8010000
	5.5004		6480000
	5.508		5940000
	5.5156		6180000
	5.5232		6210000
	5.5309		4560000
	5.5385		3540000
	5.5462		4030000
	5.5539		3210000
	5.5616		3750000
	5.5693		3220000
	5.5771		3610000
	5.5849		3380000
	5.5926		2840000
	5.6003		3110000
	5.6081		3380000
	5.6159		3310000
	5.6236		2880000
	5.6313		3630000
	5.639		3860000
	5.6466		4390000
	5.6543		4390000
	5.662		4780000
	5.6697		4950000
	5.6774		5550000
	5.685		4450000
	5.6927		4770000
	5.7004		4230000
	5.7081		4030000
	5.7158		4250000
	5.7234		4470000
	5.7311		3970000
	5.7387		2870000
	5.7464		3990000
	5.7541		2970000
	5.7617		3580000
	5.7694		3530000
	5.7771		3640000
	5.7847		3370000
	5.7924		3090000
	5.8		13600000
	5.8075		26100000
	5.815		20400000
	5.8225		24300000
	5.8299		15300000
	5.8374		13500000
	5.8449		8700000
	5.8525		6530000
	5.86		4910000
	5.8676		5950000
	5.8752		4800000
	5.8827		5190000
	5.8903		4860000
	5.8978		6520000
	5.9054		5460000
	5.9129		6960000
	5.9205		5960000
	5.928		6030000
	5.9356		5750000
	5.9432		5790000
	5.9508		5400000
	5.9584		4530000
	5.9659		3720000
	5.9736		4080000
	5.9812		3960000
	5.9888		2910000
	5.9964		3350000
mean	2.99927		4.99904e+07
SEM	0.0613612		3.85718e+06

## Sheet: Figure 5b
Relative plaque size (Parental vs. Dtgpts vs. Dtgpts/TgPTS-HA)								Relative plaque number (Parental vs. Dtgpts vs. Dtgpts/TgPTS-HA)
(Individual plaques combined from three independent assays)
	Parental		Dtgpts		Dtgpts/TgPTS-HA				Parental		Dtgpts		Dtgpts/TgPTS-HA
	116.9		50.2		56.4				107.4		2.5		47.3
	113		41.9		23.8				97.2		0.8		42.3
	158.3		35		48.5				185.1		49		114.1
	69		48.9		61.9				106.5		45.7		116.7
	112.2		46.3		35.6				87.1		16.9		84.5
	64.4		30.9		49.5				59.2		11		76.1
	119.5		5.5		50.5				57.5		15.2		30.4
	73.9		45.3		23.5
	138.3		53.4		78.8			mean	100		20.1571		73.0571
	159.2		13.7		42.9			SEM	16.1718		7.38379		13.0553
	167.3		5.1		50.4
	118.2		21		19.9
	68.7		34.5		35.4			ANOVA Table
	29.5		9.4		25.8				SS	df	MS
	90.8		38.2		67.4			Treatment (between columns)	23100	2	11550
	87.4		33.7		49.2			Individual (between rows)	14730	6	2455
	47.4		20		46.6			Residual (random)	5703	12	475.2
	200.1		27.7		29.3			Total	43530	20
	159.9		26		60.8
	55.7		26.6		81.9			Bonferroni's Multiple Comparison Test
	122.1		20.2		29				Mean Diff.	t	Significant? P < 0.05?	Summary	95% CI of diff
	155.3		11.4		23.8			Parental vs Dtgpts	79.84	6.852	Yes	***	50.01 to 109.7
	26.1		39.9		35.1			Dtgpts vs Dtgpts/TgpPTS-HA	-52.9	4.54	Yes	**	-82.73 to -23.07
	107.5		42		49.7
	6		16.3		29.7
	88.7		22.3		39.8
	120		36.7		38.5
	61.6		26.5		54.7
	99.3		20.7		63.2
	76.8		17.9		32.8
	86		58.4		67
	93.6		24.2		44.9
	85.5		33.3		63
	122		35.6		63.4
	192.5		35.1		58.4
	116.7		22		34.3
	56.2		19.2		41.4
	49.2		64.5		59.8
	38.1		47.2		22.1
	69.8		33.6		85.3
	139.5		22.6		32.7
	154.1		34.4		70
	120.2		16.1		12
	126.8		33.7		86
	88.5		60.6		56.7
	59.8		18.9		65.3
	74.9		30.4		33
	55		72.2		52.2
	87.4		59.5		51.7
	52		34.7		59.9
	129.5		16.8		60.8
	131.2		51.6		56.6
	106		13.8		41.3
	48.6		26.9		9
	161.5		49.9		46
	190.6		41.7		22.3
	46.1		47.5		33.9
	63		40.8		53.2
	105.3		9.6		32.9
	44.7		25.9		44.5
	126.4		42.1		22.9
	67.4		42.4		113.9
	45.3		8.4		67.5
	79		15		68.3
	147.8		71.6		45.8
	127.2		15		60.2
	173		14.4		45.8
	78		14.8		46.7
	141.4		8.5		75.3
	134.4		29		53.8
	72.9		24.2		79.5
	139.7		13.6		83.2
	109.8		29.9		105.9
	76.7		39.7		87.4
	100.4		46.6		51.6
	90.8		19.2		248.5
	99.2		28.2		23.2
	81.2		11		48.6
	80.6		32.1		67.7
	73.2		24.6		165.2
	56.6		30.4		71.3
	75.7		34		28.5
	100.2		15.9		67.6
	107.5		15.4		82.7
	33.7		9.4		99.8
	56.1		8.1		51.9
	103.1		18.3		44.6
	93		16.2		78.4
	79		16		134.7
	73.7		13.3		29.2
	98.9		63.7		39.3
	86.7		18		115.6
	121.8		34.1		73.1
	99.2		34.1		113.9
	115.5		23		94.9
	111.5		25.9		61.4
	58.6		27.6		60.5
	99		36.7		101.1
	84		44.9		50.4
	110		36.8		71.4
	76.6		38		60.9
	222.1		24.1		187.1
	92		30.6		67.4
	121.6		19.6		67.7
	96.4		22.5		57.8
	144.9		21.3		60
	88.8		30.5		50.4
	108.9		15.1		47
	64.5		18.5		60.5
	76.1		14.7		57.5
	129.5		68.9		62.1
	211.8		32.4		55.1
	193.4		55.8		70.9
	67.1		5.6		60.5
	60.3		33.2		67.7
	66.5		33.1		57.5
	70.8		11.7		113.5
	86.2		39.4		80.2
	156.9		29.7		96.3
	143.3		22.4		67.3
	30.8		20.2		56.3
	45.1		62.2		62.3
	133.3		6.5		106.2
	127.5		16		65.3
	71.1				110.5
	182.4				71.6
	146.6				61.2
	59.4				70.1
	181.7				54.4
	86.1				148.2
	116.8				50.1
	110.9
	73.3
	50
	91.8
	141.4
	114.7
	96.5
	38.9
	172.8
	104.5
	115.1
	86.8
	91.5
	84.7
	164.8
	93.5
	79.1
	47.3
	80.1
	77.1
	89
	80.7
	149.4
	100.1
	91.5
	87.3
	38.3
	81.6
	41.2
	88.9
	74.4
	66.6
	149
	98.5
	73.7
	102.6
	147
	83.8
	97.2
	63.3
	81.8
	83.5
	127.2
	160.9
	92.8
	83.8
	59
	137.9
	73.3
	147.8
	77.3
	139.3
	135
	110.5
	189.4
	74.5
	185.5
	71.7
	140.9
	97
	90
	95.5
	52
	128.9
	105.1
	94.1
	86.8
	136.7
	101.1
	104.9
	31.2
	146.4
	133.9
	84.8
	180.5
	64.1
	108.1
	92.4
	28.8
	93.7
	112.5
	107.5
	99.7
	118.8
	70.2
	78.7
	90.2
	97.8
	91.1
	121.7
	168.8
	78.9
	76.8
	81.2
	140.6
	149.7
	85.1
	184.4
	114.9
	90.9
	78
	85.3
	68.1
	129.6
	122.4
	97
	86.7
	62.3
	54.7
	48.1
	64.1
	122.9
	60.1
	126.8
	81
	92
	76.4
	89
	76.8
	112.8
	102.9
	128.6
	123.4
	92.6
	152.5
	111
	133.1
	94.7
	124
	147
	86.1
	113
	51
	59.4
	65.7
	96.8
	78.6
	109.8
	96.4
	51.8
	29.1
	11.6
	79.7
	120.5
	66.7
	140.1
	104.3
	104.8
	119.2
	126.6
	98.9
	104.7
	67.7
	93.6
	119
	113.3
	98.1
	119.6
	94.3
	125
	93
	248
	111.1
	35.9
	142.1
mean	100		29.6129		62.0527
SEM	2.23327		1.38615		2.87314
ANOVA Table	SS	df	MS
Treatment (between columns)	462400	2	231200
Residual (within columns)	605400	548	1105
Total	1068000	550
Bonferroni's Multiple Comparison Test
	Mean Diff.	t	Significant? P < 0.05?	Summary	95% CI of diff
Parental vs Dtgpts	70.39	19.8	Yes	***	62.40 to 78.38
Dtgpts vs Dtgpts/TgpPTS-HA	-32.44	7.79	Yes	***	-41.80 to -23.08

## Sheet: Figure 5c
Replication curve (mean number of parasites per vacuole)
Parental
Time (h)						mean	SEM
12	2.4	2.2	2.5	3.55		2.6625	0.302335
24	6.5	5.08	3.62	8.22		5.855	0.983408
36	14.1	13.25	14.58	16.54		14.6175	0.697333
48	30.8	30.4	30.57	21.53		28.325	2.26648
60	31.9	36.8	33.65	25.35		31.925	2.41475
Dtgpts
Time (h)						mean	SEM
12	2.7	2.3	2.2	3.09		2.5725	0.203526
24	5.95	7.3	4.7	5.2		5.7875	0.565824
36	17.9	17.15	13.45	15.92		16.105	0.974564
48	29.02	29.6	19.15	22.25		25.005	2.56751
60	29.7	31.64	26.3	24.26		27.975	1.65868
72	31.6	32.9	28.78	28		30.32	1.15646
84	32.9	38.2	30.4	29		32.625	2.02582
Dtgpts/TgPTS-HA
Time (h)						mean	SEM
12	3.43	3.01	2.64	2.75		2.9575	0.175565
24	5.64	5.7	5.33	5.55		5.555	0.0810864
36	13.99	13.39	12.01	11.68		12.7675	0.550642
48	24.72	18.75	17.6	16.59		19.415	1.82255
60	26.36	22.88	20.05	18.73		22.005	1.69015
ANOVA table
	SS	DF	MS	F (DFn, DFd)	P value
Treatment (between columns)	418	5	83.5	F (5, 18) = 4.73	P = 0.0062
Residual (within columns)	318	18	17.7
Total	736	23
Bonferroni's multiple comparisons test
	Mean Diff.	95% CI of diff.	Significant?	Summary
Parental vs Dtgpts/TgPTS-HA (60h)	9.92	3.68 to 16.2	Yes	**

## Sheet: Figure 5d
Percentage of egressed vacuoles (60h and 72h)
60 hours:						72 hours:
	Parental	Dtgpts	Dtgpts/TgPTS-HA				Parental	Dtgpts	Dtgpts/TgPTS-HA
	67.3	22.7	53.3				100	38	94.7
	32.6	20.1	56.7				77.2	36.6	100
	90	41.5	51.5				100	63.3	65.4
	81.4	23.5	63.4				100	45.1	85.8
mean	67.825	26.95	56.225			mean	94.3	45.75	86.475
SEM	12.6395	4.90399	2.62341			SEM	5.7	6.13874	7.61133
ANOVA table
	SS	DF	MS	F (DFn, DFd)	P value
Treatment (between columns)	12788	5	2558	F (5, 18) = 12.03	P < 0.0001
Residual (within columns)	3826	18	212.5
Total	16614	23
Bonferroni's multiple comparisons test
	Mean Diff.	95% CI of diff.	Significant?	Summary
Parental vs. Dtgpts (60h)	40.88	12.27 to 69.48	Yes	**
Dtgpts vs Dtgpts/TgPTS-HA (60h)	-29.28	-57.88 to -0.6740	Yes	*
Parental vs. Dtgpts (72h)	48.55	19.95 to 77.15	Yes	***
Dtgpts vs Dtgpts/TgPTS-HA (72h)	-40.73	-69.33 to -12.12	Yes	**

## Sheet: Figure 5e
Percentage of invaded parasites (1 hr p.i.)
	Parental	Dtgpts	Dtgpts/TgPTS-HA
	54.7	16	38.9
	26	13.2	32.4
	72.4	49	70.8
	63.1	49.3	63.5
	54.4	40.5	47.1
mean	54.12	33.6	50.54
SEM	7.76514	7.92837	7.26227
ANOVA Table
	SS	df	MS
Treatment (between columns)	1201	2	600.7
Individual (between rows)	3202	4	800.4
Residual (random)	316.2	8	39.52
Total	4719	14
Bonferroni's Multiple Comparison Test
	Mean Diff.	t	Significant? P < 0.05?	Summary	95% CI of diff
Parental vs Dtgpts	20.52	5.161	Yes	**	8.529 to 32.51
Dtgpts vs Dtgpts/TgpPTS-HA	-16.94	4.26	Yes	**	-28.93 to -4.949

## Sheet: Figure 6b
Motile fraction - shown are means of independent assays
	Parental	Dtgpts	Dtgpts/TgPTS-HA
	0.29	0.08	0.23
	0.29	0.09	0.3
	0.36	0.29	0.57
	0.43	0.34	0.39
	0.44	0.28	0.42
	0.36	0.2	0.32
mean	0.361667	0.213333	0.371667
SEM	0.02651	0.0445471	0.0482643
ANOVA Table
	SS	df	MS
Treatment (between columns)	0.09434	2	0.04717
Individual (between rows)	0.1178	5	0.02356
Residual (random)	0.03272	10	0.003272
Total	0.2448	17
Bonferroni's Multiple Comparison Test
	Mean Diff.	t	Significant? P < 0.05?	Summary	95% CI of diff
Parental vs Dtgpts	0.1483	4.491	Yes	**	0.05354 to 0.2431
Dtgpts vs Dtgpts/TgpPTS-HA	-0.1583	4.794	Yes	**	-0.2531 to -0.06354

## Sheet: Figure 6c
Trail length - shown are means of independent assays
	Parental	Dtgpts	Dtgpts/TgPTS-HA
	22.1	12	22.2
	31.1	16.7	24.4
	32.4	21.3	25.4
	34.5	14.3	29.2
mean	30.025	16.075	25.3
SEM	2.73294	1.98846	1.46173
ANOVA Table
	SS	df	MS
Treatment (between columns)	402.7	2	201.4
Residual (within columns)	162.7	9	18.08
Total	565.4	11
Bonferroni's Multiple Comparison Test
	Mean Diff.	t	Significant? P < 0.05?	Summary	95% CI of diff
Parental vs Dtgpts	13.95	4.64	Yes	**	5.131 to 22.77
Dtgpts vs Dtgpts/TgpPTS-HA	-9.225	3.068	Yes	*	-18.04 to -0.4056

## Sheet: Figure 7B
Relative plaque size (Parental vs. Dtgpts vs. Dtgpts/TgPSS-2HA-DD)
(Individual plaques combined from three independent assays)
	Parental (-shld)	Parental (+shld)	Dtgpts (-shld)	Dtgpts (+shld)	Dtgpts/TgPSS-2HA-DD (-shld)	Dtgpts/TgPSS-2HA-DD (+shld)
	100.3	71.8	28.2	68.1	27.6	35.8
	108.3	121.3	10.3	51.6	27.4	30.9
	95.8	98.3	23.5	9.3	24.2	27
	101.9	59.9	45.2	33	10.6	30.7
	81.9	134.6	15.8	29.3	24.8	40.5
	63.9	139.3	41.4	32.5	37.8	15.1
	54.5	137	34.3	40	30.1	32.2
	50.7	119.6	24.7	21.2	17.8	55.3
	89.3	163.6	36.2	33	51.5	21.2
	100.5	144	37.3	41.4	38.1	24.5
	101.5	89.4	22.3	34	42.5	37.6
	112.8	151	40.9	26.6	26.7	50.1
	100.3	71.5	27.1	21	29.9	25.7
	103.1	131.7	26.6	30.6	13.3	27.2
	155.1	96.2	22	44.4	3.8	27.4
	113.2	86.9	37.7	29.3	40.9	28
	135.3	95.8	39.9	41	27	16.6
	89.9	63.7	28.7	42	38.5	32.5
	141.7	117.4	41	30.8	23.4	65.1
	76.7	131	44.7	21.5	34.5	26.5
	69	166.1	33.9	33.8	43.7	23.8
	62.2	97.5	5.4	33.6	28.2	28.6
	97.3	125.5	32.6	34.5	45.1	25.7
	88.8	96.8	27	21.8	38.7	43.2
	101.4	56.1	53	25.7	25.2	32.2
	125.2	173.7	37.8	35.1	23.4	57.5
	106.8	31.3	38.9		44.1	28.5
	225.4	121.2	23.5		32.7	46.1
	91.5	106.4	26.1		26.8	19.9
	73.8	93.5	63.8		47.7	48.3
	116.9	110.1	27.6		39.7	38.8
	91.6	102.7	26.8		26.6	32.5
	72.6	123.5	67.7		23.3	24.6
	75.5	175.2	62.6		46.6	40
	106.4	117.8	38.3		36.3	39.9
	53	110.4	29.6		31.3	51.4
	58.5	89.5	35		45.7	30
	80.4	132.9	55.2		33	53
	116.4	192.7	28.3		52.4	47.9
	88.3	115.8	27.6		47.5	16
	97.4	69.2	27.5		28.5	38.2
	113.7	40.1	39.9		39.9	20.4
	58.4	109.1	48.5		35.6	36.6
	76.6	78.3	35.1		50.7	68.7
	139.4	98.3	19.3		37.2	23.7
	48.6	75.3	22.1		31.6	49.7
	61.1	86.6	36.7		29.6	40.2
	91.6	79	9.3		23.9	15.8
	186.8	67	21.7		36.9	58.5
	94.3	92.5	25.6		29.2	67
	109	59.3	85.5		23.8	49.9
	72.1	76.3	22.5		36.3	35.2
	118.6	82.1	35		31.1	66.5
	130.3	136.8	20.7		28.8	35.9
	127.4	138	29.7		18.1	41.9
	145.3	41.9	21.2		14.3	24.2
	31.2	69.2	55.5		28.8	29.4
	111.7	90	20.5		25.4	23.6
	102.9	79.7			72.5	16.1
	104.5	117.1			41.9	42.2
	134	99.8			29	108.1
	84.6	130.7			30.4	33.4
	97	61.2			48.3	12.1
	92.3				28.4	36
	75				19.5	19.9
	117.8				14.7	20.1
	69.6				34.5	21.1
	226.5				20.1	8.8
	54.5				74.5	24.9
	166				9.9	38.7
	84.5				7.3	56.4
	99.8				42.1	28.4
					24.4	79.3
					38.9	34.8
					18.3	33.9
					48.7	11.4
					32.2	48.4
					17.6	49.3
					84.5	56.1
					26.8	39.3
					11.7	33
					33.7	19.2
					30.4	35.6
					22.6	30.2
					23.8	28.7
					9.4	55
					11.3	42.3
					19.5	26.8
					17.3	44.1
					28.9	17.7
					28.2	42.1
					37.3	20.5
					14.5	33.2
					14.6	16.6
					6.2	61.4
					3.9	42.1
					25.1	34.8
						54.6
						32.3
						27.8
						18.1
						37.1
						37.4
						21.2
						23.8
						34.6
						26.2
						22.7
						11.9
mean	100.003	103.813	33.531	33.2731	30.5258	35.3477
SEM	4.22264	4.36854	1.92018	2.22376	1.43576	1.51373
ANOVA table
	SS	DF	MS	F (DFn, DFd)	P value
Treatment (between columns)	435132	5	87026	F (5, 419) = 160	P < 0.0001
Residual (within columns)	227266	419	542
Total	662399	424
Bonferroni's multiple comparisons test
	Mean Diff.	95% CI of diff.	Significant?	Summary
Parental(-shld) vs. Dtgpts(-shld)	66.5	55.8 to 77.1	Yes	***
Parental(-shld) vs. Dtgpts(+shld)	66.7	52.9 to 80.5	Yes	***
Parental(-shld) vs. Dtgpts/TgPSS-2HA-DD(-shld)	69.5	60.1 to 78.9	Yes	***
Parental(-shld) vs. Dtgpts/TgPSS-2HA-DD(+shld)	64.7	55.5 to 73.8	Yes	***

## Sheet: Figure 7C
Plaque number (Parental vs. Dtgpts vs. Dtgpts/TgPSS-2HA-DD)
	Parental (-shld)	Parental (+shld)	Dtgpts (-shld)	Dtgpts (+shld)	Dtgpts/TgPSS-2HA-DD (-shld)	Dtgpts/TgPSS-2HA-DD (+shld)
	123.1	87	33.1	27.1	39	53
	58.7	98	37.8	31.3	48	35
	118.1	119.5	39.7	29.1	36.8	51.3
mean	99.9667	101.5	36.8667	29.1667	41.2667	46.4333
SEM	20.6838	9.54376	1.96158	1.21289	3.42604	5.73769
ANOVA table
	SS	DF	MS	F (DFn, DFd)	P value
Treatment (between columns)	9568	4	2392	F (4.000, 8.000) = 8.268	P = 0.0061
Individual (between rows)	552.1	2	276.1	F (2, 8) = 0.9542	P = 0.4250
Residual (random)	2315	8	289.3
Total	12435	14
Bonferroni's multiple comparisons test
	Mean Diff.	95% CI of diff.	Significant?	Summary
Parental(-shld) vs. Dtgpts(-shld)	63.1	18.57 to 107.6	Yes	*
Parental(-shld) vs. Dtgpts(+shld)	70.8	26.27 to 115.3	Yes	**
Parental(-shld) vs. Dtgpts/TgPSS-2HA-DD(-shld)	58.7	14.17 to 103.2	Yes	*
Parental(-shld) vs. Dtgpts/TgPSS-2HA-DD(+shld)	53.53	9.008 to 98.06	Yes	*

## Sheet: Figure 8A
Survival curve (challenge infection in Dtgpts-vaccinated mice on day 28)
		# dead mice							Survival (%)
	days p.i.	Parental control	Dtgpts (500)	Dtgpts (5000)	Dtgpts/TgPTS-HA (50)			days p.i.	Parental control	Dtgpts (500)	Dtgpts (5000)	Dtgpts/TgPTS-HA (50)
	8	1						0	100	100	100	100
	8	1						7				80
	9	1						8	50			40
	14		0	1				9	0			0
	56		0	0				14		100	90
	56		0	0				56		100	90
	56		0	0
	56		0	0
	56		0	0
	56		0	0
	56		0	0
	56		0	0
	56		0	0
	56		0
	56		0
	56		0
	8	1
	8	1
	9	1
	9	1
	9	1
	7				1
	8				1
	8				1
	9				1
	9				1
	7
	7
	8
	8
	9
	7				1
	8				1
	8				1
	9				1
	9				1
	7
	7
	7
	8
	8

[truncated: 9 more sheets: Figure 8B, Figure 8C, Figure S1A, Figure S7, Figure S8B, Figure S9A, Figure S9B, Figure S12A, Figure S12B]
